# Supplementary material for: Bench to Bedside Development of [18F]Fluoromethyl-(1,2-2H4)choline ([18F]D4-FCH)
Source: Molecules. 2023 Dec 8;28(24):8018. doi: 10.3390/molecules28248018 (PMC10745874; doi:10.3390/molecules28248018)
Supplement: Supplementary file 1 [file molecules-28-08018-s001.zip]

Archive with 2 entries (2 files):
- Suppl Table S1.pdf
- SUPPLEMENTARY FIGURES.pdf
